# Supplementary material for: Characterization of a Programmable Argonaute Nuclease from the Mesophilic Bacterium Rummeliibacillus suwonensis
Source: Biomolecules. 2022 Feb 23;12(3):355. doi: 10.3390/biom12030355 (PMC8945025; doi:10.3390/biom12030355)
Supplement: Supplementary file 1 [file biomolecules-12-00355-s001.zip]

Archive with 1 entries (1 files):
- biomolecules-1533238-supplementary final .pdf
